# Supplementary material for: Evaluating liver type fatty acid binding protein as a diagnostic and prognostic biomarker in metabolic dysfunction-associated steatotic liver disease in pediatric patients
Source: PLoS One. 2025 Sep 30;20(9):e0333581. doi: 10.1371/journal.pone.0333581 (PMC12483236; doi:10.1371/journal.pone.0333581)
Supplement: S5 Table — (XLSX) [file pone.0333581.s005.xlsx]

## Sheet: Sheet1
Serial	Group	ALT	AST	T_bilirubin	Albumin	HbA1c	FBS	AFP	BMI	S_Creat	TG	Chol	HDL	LDL	GGT	plts	L-FABP	Stage	Ultrasonography
1	Control	31	30	1	3.6	2.1	86	5.6	25.1	1	123	168	45	93	40	161	3.3	NA	Normal
2	Control	30	28	0.9	3.7	2.3	94	7.7	24.2	0.4	150	175	50	85	37	248	4	NA	Normal
3	Control	22	28	0.6	3.5	2.1	93	8.7	22.7	1	156	164	47	100	25	311	4.1	NA	Normal
4	Control	28	24	0.5	4	4.2	89	6.6	21	1	152	121	44	94	39	192	2.6	NA	Normal
5	Control	27	26	0.6	4.2	4	94	7.7	24	1	160	149	51	96	26	178	2.7	NA	Normal
6	Control	27	28	0.7	4	4	87	3.4	24.5	1.1	150	155	52	98	40	199	4	NA	Normal
7	Control	28	26	0.4	3.6	4.1	92	8.5	18.9	0.8	119	134	55	96	17	280	3.2	NA	Normal
8	Control	29	46	0.5	3.6	2.1	93	4.6	20.9	1.1	141	185	58	93	41	272	1.9	NA	Normal
9	Control	37	42	0.8	3.9	4	96	3.5	24.6	0.5	134	156	47	95	29	291	3.8	NA	Normal
10	Control	39	37	1	3.8	4	98	3.5	22	0.9	156	155	45	104	42	392	4.6	NA	Normal
11	Control	29	33	0.8	3.6	2.1	84	6.6	19.8	1	145	185	50	106	37	187	4.1	NA	Normal
12	Control	28	27	0.9	3.7	4	81	8.8	27	1.1	149	145	44	95	25	226	6.5	NA	Normal
13	Control	39	39	1	3.8	3.5	102	4.8	20.5	1	125	168	43	92	42	124	5.4	NA	Normal
14	Control	30	34	0.9	4	4.1	95	2.5	21.3	1.1	144	175	45	95	37	135	3.5	NA	Normal
15	Control	28	29	0.8	3.7	2.4	87	5.6	24.7	0.9	123	168	44	94	42	178	4.6	NA	Normal
16	Control	29	26	0.7	3.8	4	104	6.6	23.2	1	150	178	50	115	37	198	4.4	NA	Normal
17	Control	37	34	0.8	4	2.9	93	4.4	20	1	160	164	42	99	25	80	3.6	NA	Normal
18	Control	28	33	0.8	3.8	4	101	6.6	26	0.9	153	121	44	94	39	271	4.9	NA	Normal
19	Control	27	41	1	3.9	2.7	93	2.5	25	1	133	155	52	106	29	199	3.5	NA	Normal
20	Control	21	25	0.5	3.6	3.1	108	6	19	1	160	186	50	83	26	211	4.8	NA	Normal
21	Control	24	26	0.4	4.3	4	105	8.5	22.2	0.9	171	155	49	97	42	287	2.1	NA	Normal
22	Control	29	47	0.5	4.2	2.4	91	4.6	24.9	1.1	133	155	44	93	29	217	2.5	NA	Normal
23	Control	37	41	0.8	4	2.2	100	3.5	25.1	0.6	132	186	42	83	26	224	4.4	NA	Normal
24	Control	39	36	1	3.6	4	97	5.4	22	0.9	150	155	46	98	42	442	5.9	NA	Normal
25	Control	29	33	0.8	3.7	2.3	102	6.6	26	1	119	134	44	106	17	292	4.8	NA	Normal
26	Control	26	25	0.9	3.9	3	85	8.8	25.3	1.1	156	164	52	101	25	292	3.8	NA	Normal
27	Control	41	39	1	4	4.4	97	4.8	17.9	1	153	121	50	108	39	151	6.1	NA	Normal
28	Control	34	34	0.9	3.9	2.9	100	4.8	21.1	0.6	133	155	48	103	29	272	4	NA	Normal
29	Control	26	29	0.8	4.2	4.1	79	5.6	20	0.9	156	154	45	95	26	179	3.6	NA	Normal
30	Control	31	26	0.7	4	3.5	84	6.6	25	1	133	155	50	106	29	141	2.8	NA	Normal
31	Control	24	26	0.4	4.2	4	77	8.5	25	0.9	157	186	52	106	26	221	1.3	NA	Normal
32	Control	29	47	0.5	4	3.1	90	4.6	24.4	1.1	150	155	45	97	42	191	2	NA	Normal
33	Control	37	41	0.8	3.6	2.4	98	3.5	24.2	0.5	119	134	47	96	17	171	6.2	NA	Normal
34	Control	39	36	1	3.6	4	103	5.4	22	0.9	141	186	50	106	41	171	10.2	NA	Normal
35	Control	29	33	0.8	3.9	2.3	93	6.6	26	1	133	155	43	91	30	202	3.2	NA	Normal
36	Control	26	25	0.9	3.8	3.1	104	8.8	21	1.1	156	155	49	93	42	224	3	NA	Normal
37	Control	41	39	1	3.6	4	82	4.8	22	1	147	186	45	90	36	305	5.9	NA	Normal
38	Control	34	34	0.9	3.7	4	80	4.8	23.6	1.1	150	144	47	94	25	169	5	NA	Normal
39	Control	26	29	0.8	3.8	2.2	92	5.6	25	0.9	123	168	52	106	42	304	2.6	NA	Normal
40	Control	31	26	0.7	4	4	95	6.6	25	1	144	175	50	97	37	292	3.3	NA	Normal
41	Control	34	34	0.9	3.8	2.6	92	4.8	25	1.1	123	168	43	94	42	303	3.3	NA	Normal
42	Control	26	29	0.8	3.9	4.2	77	5.6	24	0.9	160	170	41	90	37	292	2.9	NA	Normal
43	Control	31	26	0.7	3.6	4.5	92	6.6	25	1	156	164	45	101	25	161	6.2	NA	Normal
44	Control	37	34	0.8	4.3	4	83	4.4	23	1	153	121	42	94	39	181	3.2	NA	Normal
45	Control	29	33	0.8	4.2	3.6	97	6.6	26	0.7	133	155	47	99	29	191	2.9	NA	Normal
46	Control	26	41	1	4	3.5	95	2.5	25	1	150	186	50	96	26	151	4.1	NA	Normal
47	Control	20	25	0.5	3.6	4.9	85	6	22	0.9	150	165	50	106	42	221	3.6	NA	Normal
48	Control	31	30	1	3.9	2.7	89	3.9	27.8	0.9	130	177	48	103	44	332	2.6	NA	Normal
49	Control	32	38	0.7	4	2.5	84	2.9	20.3	0.8	140	143	41	102	44	145	2.8	NA	Normal
50	Control	29	29	0.9	3.8	2.7	92	8.5	21.7	0.9	165	137	45	112	33	187	2.8	NA	Normal
51	Control	22	34	0.7	3.9	4	99	4.6	21.9	0.9	140	176	45	90	29	140	4.8	NA	Normal
52	Control	36	25	0.6	4.2	2.6	85	5.3	21.9	0.9	126	122	50	96	20	215	1.9	NA	Normal
53	Control	29	35	0.9	4	3.6	96	5.3	21.8	1.2	144	176	44	85	42	232	4.4	NA	Normal
54	Control	36	25	0.7	3.7	3.5	88	5.2	23.7	0.6	162	222	50	96	31	414	4.2	NA	Normal
55	Control	35	30	0.7	3.7	3	86	8.3	24.7	0.5	144	133	48	101	36	207	4.5	NA	Normal
56	Control	20	27	0.6	4.1	4	92	6.6	20.1	1.2	145	152	55	106	32	395	1.8	NA	Normal
57	Control	24	34	0.8	3.7	3.3	85	6.4	24.1	0.9	137	143	47	93	22	96	5.5	NA	Normal
58	Control	27	31	0.8	3.4	3.9	88	6	18.3	1	122	154	54	106	35	286	6.4	NA	Normal
59	Control	37	34	0.7	3.9	3.8	83	5.2	23	1	165	156	51	101	37	147	3.9	NA	Normal
60	Control	22	28	1.1	3.7	2.8	107	5.8	22.9	0.7	150	154	47	104	20	234	5.4	NA	Normal
61	Control	28	27	1	3.7	3.4	93	10.4	20.5	1.3	167	192	50	107	35	242	3.2	NA	Normal
62	Control	35	24	0.7	3.6	3.6	87	3.4	20.8	1.2	138	157	51	89	20	252	5.2	NA	Normal
63	Control	36	38	0.9	4	2.3	94	4.2	27.8	0.7	151	172	47	108	31	297	3.7	NA	Normal
64	Control	22	32	0.9	3.9	3.1	92	4.5	23.8	1	144	169	46	103	35	165	2.7	NA	Normal
65	Control	22	36	0.6	3.5	3.4	91	4	26.3	1	151	161	46	101	36	307	3.4	NA	Normal
66	Control	29	35	0.9	3.7	3.8	97	7	19.2	1	141	150	51	90	38	276	5.7	NA	Normal
67	Control	29	42	0.6	3.8	4.2	98	4.8	26.3	0.7	161	137	44	104	26	284	3.9	NA	Normal
68	Control	38	39	0.7	3.8	1.8	88	7.3	22.3	1	131	180	53	88	34	267	3	NA	Normal
69	Control	37	29	0.7	3.6	3	88	7.8	21.2	0.9	160	191	46	98	37	198	4.6	NA	Normal
70	Control	29	31	0.5	4.1	3.4	90	3.4	27.6	1.1	152	156	45	102	37	188	2	NA	Normal
71	Control	35	21	0.8	3.7	3	75	3.5	22.1	1	133	167	42	98	32	282	3.1	NA	Normal
72	Control	28	42	0.6	4	2.1	81	3.6	23	0.8	139	163	46	101	33	115	1.5	NA	Normal
73	Control	30	32	0.6	4	2.6	102	5	24	1	133	172	48	102	31	314	2.2	NA	Normal
74	Control	33	41	0.6	4	2.8	105	6.1	24	1	153	171	53	90	42	294	2.9	NA	Normal
75	Control	30	38	0.8	3.9	3.8	91	8.1	22.9	0.9	139	160	44	96	22	357	4.8	NA	Normal
76	Control	24	36	0.6	4.1	4	97	4.6	22.8	1.1	142	172	45	92	38	221	2.1	NA	Normal
77	Control	26	38	0.6	3.8	3.2	95	7.4	23.9	1	134	161	49	109	30	178	3.7	NA	Normal
78	Control	30	37	0.8	4	3.7	115	9.2	22.7	0.9	171	160	46	88	29	217	5.7	NA	Normal
79	Control	20	26	0.5	3.6	4.4	101	5.1	28	0.9	149	150	47	97	38	237	3.3	NA	Normal
80	Control	29	31	0.7	4.1	4.6	91	7.4	22.7	1	145	150	54	89	31	135	6.2	NA	Normal
81	Control	35	37	0.5	3.7	4.7	85	5.1	24.2	0.9	143	153	48	109	35	186	4.8	NA	Normal
82	Control	33	25	1.1	3.9	4.7	80	8.9	20.1	1.3	174	149	49	91	37	252	5.7	NA	Normal
83	Control	28	30	1	3.6	4.4	94	6.4	26.4	1.2	140	174	41	103	28	299	5.9	NA	Normal
84	Control	33	36	0.9	4	3.6	87	5.2	21.8	0.9	131	190	46	98	33	172	3.8	NA	Normal
85	Control	34	27	0.7	4.1	3.6	82	6.5	24.4	1	136	168	48	108	43	253	3.5	NA	Normal
86	Control	22	35	0.8	4.1	3.2	88	6.4	24.5	1.1	146	161	49	104	25	203	2.1	NA	Normal
87	Control	37	29	1.1	4.1	2.9	84	7.7	23.1	0.8	157	173	48	95	32	143	4.8	NA	Normal
88	Control	27	36	1	4.1	3.3	105	8	22.4	1.1	129	151	45	95	26	321	4.3	NA	Normal
89	Control	33	30	1	3.7	4	99	7.8	21.6	0.9	155	157	48	93	30	221	4.6	NA	Normal
90	Control	26	36	0.8	4.3	3.5	92	6.4	21.5	0.8	130	183	45	96	37	299	1.7	NA	Normal
91	Control	29	25	0.9	4	5	103	4.7	27.1	0.9	135	138	46	96	41	294	4.3	NA	Normal
92	Control	22	28	0.9	3.8	4.5	93	5.2	26.3	1.1	160	165	42	101	27	260	4.3	NA	Normal
93	Control	29	24	0.8	3.5	3.4	86	6.3	21.2	0.9	131	142	46	98	38	229	4.4	NA	Normal
94	Control	20	36	0.7	4.3	2.2	104	7.4	23	1	132	159	44	105	25	293	1.7	NA	Normal
95	Control	26	49	1.1	3.9	1.4	96	5.4	24.5	0.8	149	152	47	92	47	281	4.3	NA	Normal
96	Control	26	19	0.4	4	5.4	85	5	23.4	0.8	148	146	48	98	39	243	3	NA	Normal
97	Control	32	34	0.5	3.8	1.8	91	7.5	21.5	0.9	145	138	46	101	36	203	2.9	NA	Normal
98	Control	36	24	0.7	3.8	2.4	86	6	22.7	1.2	138	165	41	93	50	209	3.3	NA	Normal
99	Control	33	24	0.9	3.7	1.6	82	5.3	23.1	0.9	159	186	51	114	26	339	2.5	NA	Normal
100	MASLD	36	30	0.7	3.6	5.3	100	14.5	32.9	1.2	161	187	45	57	65	297	4.1	F2	Bright hepatomegaly
101	MASLD	45	37	1.2	3.7	4.6	125	13.5	26.1	0.8	180	217	49	99	74	247	7.9	F2	Fatty liver
102	MASLD	45	49	1.2	4	6	123	13.5	28	1.3	122	178	45	154	61	157	12.5	F0-F1	Coarse liver
103	MASLD	46	43	1.5	3.9	6.9	110	10.3	30	0.7	190	217	42	134	66	267	6.9	F0-F1	Bright hepatomegaly
104	MASLD	36	54	1.5	3.4	6	113	14.5	36.8	0.6	112	178	46	131	27	297	9.3	F0-F1	Coarse liver
105	MASLD	36	42	0.5	3.6	6	136	13.5	32.9	0.7	171	187	44	105	63	187	6.3	F0-F1	Coarse liver
106	MASLD	47	39	1.4	3.2	5.3	99	12.4	34.8	0.6	190	178	45	115	59	197	9.6	F0-F1	Coarse liver
107	MASLD	55	44	1.5	3.4	5.1	121	11.4	34.8	0.5	171	184	46	125	54	107	11.2	F2	Bright hepatomegaly
108	MASLD	36	55	1.2	3.8	4.2	107	12.4	33.9	0.9	180	186	53	134	59	117	6.2	F0-F1	Splenomegaly
109	MASLD	36	43	1.2	3.6	4.1	106	13.5	34.8	1	171	178	39	103	84	227	5.2	F2	Coarse liver
110	MASLD	35	44	0.8	3.7	4.9	132	12.4	22.2	1	112	184	37	54	74	137	5.3	F0-F1	Coarse liver
111	MASLD	36	45	0.8	3.8	4.2	127	2.9	25.1	1	122	178	39	154	47	247	5.7	F0-F1	Splenomegaly
112	MASLD	36	46	0.9	4	4.4	127	8.2	33.9	0.9	180	197	41	99	65	357	5.8	F2	Splenomegaly
113	MASLD	44	40	0.8	3.5	5.1	136	12.4	39.7	0.6	114	217	44	115	35	367	8	F0-F1	Coarse liver
114	MASLD	35	42	0.5	3.6	5.4	111	10.3	26.1	0.7	190	178	39	109	42	397	4.8	F2	Fatty liver
115	MASLD	41	36	0.8	3.6	6.9	124	10.3	39.7	0.6	132	187	48	86	19	287	8.8	F0-F1	Coarse liver
116	MASLD	36	43	1	4.3	5	105	10.3	25.1	0.8	190	168	44	142	35	147	5.3	F0-F1	Coarse liver
117	MASLD	55	55	1	3.7	5.1	117	17.7	30	0.8	200	187	30	119	64	248	11.7	F0-F1	Coarse liver
118	MASLD	31	37	0.9	4.5	6	108	-13	33.9	1.1	190	178	35	103	19	149	2.4	F2	Fatty liver
119	MASLD	27	26	0.8	3.6	4.2	113	12.4	35.8	0.9	190	197	32	154	74	217	1.4	F0-F1	Coarse liver
120	MASLD	43	24	0.8	3.6	4.4	122	2.9	34.8	1.1	171	148	30	141	42	197	6.3	F0-F1	Splenomegaly
121	MASLD	34	43	0.9	3.9	5.1	95	12.4	28	1.2	151	186	33	152	35	252	3	F0-F1	Coarse liver
122	MASLD	45	43	1.3	3.8	4.2	151	12.4	30	0.9	196	182	29	154	25	330	9.9	F0-F1	Coarse liver
123	MASLD	41	43	1	3.6	4.9	91	12.4	34.8	0.7	177	179	26	155	29	154	5.5	F0-F1	Coarse liver
124	MASLD	36	42	0.7	3.7	3.9	87	13.5	25.1	1.1	197	158	20	152	49	197	2.4	F0-F1	Coarse liver
125	MASLD	66	33	1.4	3.8	4.7	133	18.8	39.7	1	190	217	23	95	43	156	12.3	F0-F1	Coarse liver
126	MASLD	55	44	1.3	4	5.6	126	15.6	34.8	1.1	210	197	35	74	29	297	11.5	F0-F1	Fatty liver
127	MASLD	36	55	1.5	4	5.3	123	13.5	35.8	0.9	190	178	54	152	23	258	8.3	F3	Bright hepatomegaly
128	MASLD	45	33	1.4	4	5.1	123	17.7	30	0.7	187	165	23	141	49	297	8.7	F0-F1	Bright hepatomegaly
129	MASLD	35	41	0.9	3.3	5.1	110	14.5	36.8	0.8	219	197	54	99	29	147	9.6	F0-F1	Bright hepatomegaly
130	MASLD	36	45	0.6	3.6	4.5	93	9.2	33.9	0.7	168	158	25	154	79	397	4.1	F0-F1	Fatty liver
131	MASLD	36	46	0.5	3.9	4.4	112	18.8	39.7	1	200	187	30	152	63	162	2.7	F0-F1	Fatty liver
132	MASLD	35	34	1	3.8	5.1	98	16.7	36.8	1	190	217	32	99	43	197	5.5	F0-F1	Bright hepatomegaly
133	MASLD	55	45	1.5	3.6	4.6	130	5	26.1	0.9	180	193	30	152	69	127	11.3	F0-F1	Fatty liver
134	MASLD	41	36	0.8	3.7	4.4	108	14.5	39.7	1.1	200	207	30	141	43	227	4.8	F0-F1	Fatty liver
135	MASLD	36	43	0.3	3.8	4.7	95	13.5	30	1.2	219	187	28	105	35	297	4.8	F0-F1	Fatty liver
136	MASLD	39	39	0.4	4	5.3	104	17.7	36.8	0.9	90	186	33	152	35	367	2.8	F2	Coarse liver
137	MASLD	56	40	1.5	3.4	4.6	119	18.8	25.1	0.7	196	182	29	154	56	268	10.6	F2	Fatty liver
138	MASLD	35	26	0.5	3.8	4.3	100	10.3	30	1.1	210	217	48	86	44	217	2	F0-F1	Fatty liver
139	MASLD	43	33	1	4	5.1	95	5	36.8	1	190	168	44	142	54	297	3.9	F0-F1	Bright hepatomegaly
140	MASLD	77	43	1.5	3.8	4.7	115	16.7	32.9	1.1	200	197	30	119	55	117	14.5	F3	Coarse liver
141	MASLD	36	34	1	3.9	5.2	115	3.9	39.7	0.9	219	197	35	103	49	172	4.3	F0-F1	Bright hepatomegaly
142	MASLD	39	39	0.8	4	5.1	101	14.5	36.8	0.7	190	168	32	154	74	227	3.3	F0-F1	Fatty liver
143	MASLD	36	44	1.3	4	5.2	102	15.6	30	0.8	171	187	30	141	42	307	4.5	F2	Fatty liver
144	MASLD	48	34	1.3	3.5	4.4	115	13.5	34.8	1.1	200	186	33	152	35	197	7.2	F0-F1	Coarse liver
145	MASLD	36	42	0.9	4	4.8	83	3.9	34.8	1.2	196	182	29	154	54	167	1.5	F2	Coarse liver
146	MASLD	67	56	1.3	3.6	4.1	83	17.7	26.1	0.9	177	179	26	155	56	197	13.8	F3	Coarse liver
147	MASLD	46	46	1.5	3.1	6.2	97	8.2	38.7	1.1	187	165	23	141	49	136	15.1	F3	Coarse liver
148	MASLD	43	39	1.3	2.9	5.8	107	6.1	37.7	1.3	190	168	32	154	74	147	14.1	F3	Coarse liver
149	MASLD	42	40	1.2	3	5.9	117	7.1	36.8	1.2	210	217	48	86	44	137	15.6	F3	Coarse liver
150	MASLD	48	45	1.5	2.8	6.5	139	8.2	36.8	1.3	112	178	46	131	27	142	17	F3	Coarse liver
151	MASLD	42	39	1.2	3.1	6	127	11.4	36.8	1.1	180	197	41	99	65	132	14.2	F3	Coarse liver
152	MASLD	41	35	1.6	2.7	5.9	108	8.2	36.8	0.9	168	158	25	154	79	145	12.7	F0-F1	Bright hepatomegaly
153	MASLD	44	39	1.5	2.8	5.8	110	2.9	37.7	1	157	163	47	159	58	148	14.7	F3	Coarse liver
154	MASLD	41	38	1.4	3	6.1	91	3.9	37.7	1.3	177	179	26	155	56	145	12.2	F0-F1	Fatty liver
155	MASLD	43	41	0.8	3.6	6.4	110	15.8	36.5	1.2	197	216	44	152	49	183	8.3	F0-F1	Bright hepatomegaly
156	MASLD	30	50	1.4	3.4	5	105	1.2	35.8	0.8	242	197	22	136	37	190	12	F0-F1	Bright hepatomegaly
157	MASLD	41	30	0.8	2.9	5.4	117	11.5	34.1	1.3	153	217	41	158	15	213	12.7	F3	Coarse liver
158	MASLD	55	44	1.1	3.3	5.7	95	11.8	44.3	0.8	165	191	40	90	58	178	7.8	F0-F1	Fatty liver
159	MASLD	25	42	1	4.2	4.7	121	19.9	24.9	0.7	207	184	36	168	57	124	6	F0-F1	Fatty liver
160	MASLD	24	43	1.4	3.2	4.3	141	6	30.8	0.8	232	202	23	88	51	305	7.4	F0-F1	Fatty liver
161	MASLD	53	51	1.1	3.8	2.8	109	18.7	34.8	0.7	162	183	30	149	43	336	8.7	F0-F1	Bright hepatomegaly
162	MASLD	48	35	0.8	3.6	5.4	119	4	36.1	0.7	196	181	42	74	13	126	15	F3	Coarse liver
163	MASLD	18	46	1.2	3.8	5.3	124	17.5	36.4	0.8	191	166	33	120	43	193	6.9	F0-F1	Fatty liver
164	MASLD	46	47	1.2	3.5	5.4	103	4.3	39.7	0.9	179	210	37	111	47	152	8.1	F0-F1	Bright hepatomegaly
165	MASLD	31	34	1.1	3.8	5.6	115	6.2	32.1	1.1	150	213	37	124	12	311	9	F3	Coarse liver
166	MASLD	63	29	1.2	3.6	6.6	111	6.4	35.2	1.1	176	185	46	128	43	264	10.4	F0-F1	Fatty liver
167	MASLD	47	50	0.6	3.4	5.7	113	12.9	33.6	1	170	178	27	177	43	144	9.5	F2	Coarse liver
168	MASLD	34	44	1	3.3	4.4	96	15.3	35.9	0.6	108	173	48	164	71	173	8.5	F0-F1	Bright hepatomegaly
169	MASLD	51	37	0.8	4	6	111	7.9	34.5	0.7	159	182	36	144	60	255	5.2	F0-F1	Fatty liver
170	MASLD	37	51	1.8	3.5	4.9	120	7.2	30	0.8	166	176	46	129	46	184	12	F0-F1	Bright hepatomegaly
171	MASLD	45	39	0.9	3.8	3.5	139	13.1	37.1	0.7	219	184	27	131	41	191	5.8	F0-F1	Bright hepatomegaly
172	MASLD	20	44	0.9	4	3.6	129	20.2	35.1	0.8	179	181	46	84	43	262	8.5	F2	Bright hepatomegaly
173	MASLD	33	47	0.3	3.6	4.6	152	13.4	34.8	0.7	209	164	40	198	8	196	12.9	F3	Coarse liver
174	MASLD	54	47	1.2	3.5	5.3	96	9.8	32.7	0.9	194	197	49	151	51	229	6.9	F2	Coarse liver
175	MASLD	47	23	0.6	3.6	4.3	128	4.3	29.2	0.6	155	166	30	153	45	219	7	F0-F1	Bright hepatomegaly
176	MASLD	30	26	1	3.9	3.4	114	5.2	29.1	1	167	196	40	130	33	310	6.1	F0-F1	Fatty liver
177	MASLD	35	50	0.5	3.7	3.9	153	13.6	38.3	0.5	135	218	42	89	55	129	10	F0-F1	Fatty liver
178	MASLD	18	36	1.1	3.9	4.5	95	16.7	31.4	0.9	244	178	24	104	56	230	1.6	F0-F1	Fatty liver
179	MASLD	51	30	1.6	4.3	5	94	15.2	32.6	1	132	192	33	135	76	281	5	F0-F1	Coarse liver
180	MASLD	54	47	2	3.8	5.5	99	18.9	34.1	1	175	187	31	126	55	322	11.7	F2	Bright hepatomegaly
181	MASLD	39	44	1.5	3.5	4.7	69	4.7	42.5	1.1	203	184	22	99	46	101	9.6	F0-F1	Bright hepatomegaly
182	MASLD	40	32	1.2	3.7	5.3	100	9.5	30.8	0.7	141	201	46	122	28	178	5.4	F2	Coarse liver
183	MASLD	48	33	1.1	3.2	6.1	96	10.9	29.6	1.1	173	177	29	130	39	-40	8.7	F0-F1	Fatty liver
184	MASLD	26	36	1	4.1	5.2	114	10.9	31.1	0.6	148	163	34	114	11	263	9.8	F2	Fatty liver
185	MASLD	43	48	1	3.6	3.9	117	11	30.4	1.1	178	200	54	98	53	169	6.2	F2	Coarse liver
186	MASLD	33	41	1.4	4.1	5.5	147	14.8	31.8	1	188	212	58	162	37	165	8.2	F0-F1	Bright hepatomegaly
187	MASLD	28	39	0.8	3.5	4.2	129	14.9	37	1.2	191	217	43	154	38	351	3.5	F0-F1	Fatty liver
188	MASLD	48	37	1.3	2.9	4.3	99	14.5	29.3	1	231	230	45	121	45	264	11.7	F0-F1	Fatty liver
189	MASLD	36	38	1.2	3.7	5.2	93	8.8	39.6	1	225	183	30	146	52	341	3.3	F2	Bright hepatomegaly
190	MASLD	33	45	0.7	3	6.7	120	9.4	43.3	1	181	190	32	108	60	326	9.8	F0-F1	Bright hepatomegaly
191	MASLD	34	42	1	3.7	4.9	85	12.8	33.3	0.6	167	173	32	100	79	238	2.3	F0-F1	Bright hepatomegaly
192	MASLD	45	42	0.9	4.3	4.6	149	3.2	43.7	0.8	126	181	41	122	36	385	7.4	F0-F1	Fatty liver
193	MASLD	26	50	0.7	4.1	4.7	131	7.8	32.9	1	193	183	35	182	67	229	7.4	F0-F1	Fatty liver
194	MASLD	44	44	0.8	3.4	4.2	101	4.4	28.3	1	185	193	25	91	45	190	7.3	F2	Coarse liver
195	MASLD	37	40	1.3	3	5.5	77	16.7	37.7	1	154	216	25	83	54	223	10.4	F0-F1	Bright hepatomegaly
196	MASLD	44	43	1.1	4.2	5.6	137	10.7	27.8	0.8	133	193	44	118	76	303	6.5	F0-F1	Bright hepatomegaly
197	MASLD	44	36	0.4	3.6	4.4	108	11.3	31	0.8	124	217	30	167	67	267	4.6	F0-F1	Fatty liver
198	MASLD	52	39	0.9	3.5	5.2	135	10.1	32.9	1.1	149	162	24	86	46	259	14	F3	Coarse liver
199	MASLD	35	49	1	3.5	5.4	80	9.1	31.7	0.7	162	204	33	106	43	214	10	F0-F1	Fatty liver
